# Supplementary material for: Comparative Single Vesicle Analysis of Aqueous Humor Extracellular Vesicles before and after Radiation in Uveal Melanoma Eyes
Source: Int J Mol Sci. 2024 May 30;25(11):6035. doi: 10.3390/ijms25116035 (PMC11172950; doi:10.3390/ijms25116035)
Supplement: Supplementary file 1 [file ijms-25-06035-s001.zip › Supplementary Table S1.xlsx]

## Sheet: Fig A3B ANOVA results GEP
Table Analyzed	Data 1
Kruskal-Wallis test
P value	<0.0001
Exact or approximate P value?	Approximate
P value summary	****
Do the medians vary signif. (P < 0.05)?	Yes
Number of groups	14
Kruskal-Wallis statistic	67.59
Data summary
Number of treatments (columns)	14
Number of values (total)	112

## Sheet: Fig A3B multiple tests GEP
Number of families	1
Number of comparisons per family	91
Alpha	0.05
Dunn's multiple comparisons test	Mean rank diff.	Significant?	Summary	Adjusted P Value
GEP1-CD9 vs. GEP2-CD9	-26.92	No	ns	>0.9999	A-B
GEP1-CD9 vs. GEP1-CD63	-65.67	Yes	****	<0.0001	A-C
GEP1-CD9 vs. GEP2-CD63	-67.92	Yes	*	0.0266	A-D
GEP1-CD9 vs. GEP1-CD81	-17.25	No	ns	>0.9999	A-E
GEP1-CD9 vs. GEP2-CD81	-37.17	No	ns	>0.9999	A-F
GEP1-CD9 vs. GEP1-CD9/81	-35	No	ns	0.7547	A-G
GEP1-CD9 vs. GEP2-CD9/81	-43.42	No	ns	>0.9999	A-H
GEP1-CD9 vs. GEP1-CD9/63	20.42	No	ns	>0.9999	A-I
GEP1-CD9 vs. GEP2-CD9/63	-1.667	No	ns	>0.9999	A-J
GEP1-CD9 vs. GEP1-CD63/81	-12.17	No	ns	>0.9999	A-K
GEP1-CD9 vs. GEP2-CD63/81	-27.17	No	ns	>0.9999	A-L
GEP1-CD9 vs. GEP1-CD9/63/81	-12.17	No	ns	>0.9999	A-M
GEP1-CD9 vs. GEP2-CD9/63/81	-50.92	No	ns	0.602	A-N
GEP2-CD9 vs. GEP1-CD63	-38.75	No	ns	>0.9999	B-C
GEP2-CD9 vs. GEP2-CD63	-41	No	ns	>0.9999	B-D
GEP2-CD9 vs. GEP1-CD81	9.667	No	ns	>0.9999	B-E
GEP2-CD9 vs. GEP2-CD81	-10.25	No	ns	>0.9999	B-F
GEP2-CD9 vs. GEP1-CD9/81	-8.083	No	ns	>0.9999	B-G
GEP2-CD9 vs. GEP2-CD9/81	-16.5	No	ns	>0.9999	B-H
GEP2-CD9 vs. GEP1-CD9/63	47.33	No	ns	>0.9999	B-I
GEP2-CD9 vs. GEP2-CD9/63	25.25	No	ns	>0.9999	B-J
GEP2-CD9 vs. GEP1-CD63/81	14.75	No	ns	>0.9999	B-K
GEP2-CD9 vs. GEP2-CD63/81	-0.25	No	ns	>0.9999	B-L
GEP2-CD9 vs. GEP1-CD9/63/81	14.75	No	ns	>0.9999	B-M
GEP2-CD9 vs. GEP2-CD9/63/81	-24	No	ns	>0.9999	B-N
GEP1-CD63 vs. GEP2-CD63	-2.25	No	ns	>0.9999	C-D
GEP1-CD63 vs. GEP1-CD81	48.42	Yes	*	0.0237	C-E
GEP1-CD63 vs. GEP2-CD81	28.5	No	ns	>0.9999	C-F
GEP1-CD63 vs. GEP1-CD9/81	30.67	No	ns	>0.9999	C-G
GEP1-CD63 vs. GEP2-CD9/81	22.25	No	ns	>0.9999	C-H
GEP1-CD63 vs. GEP1-CD9/63	86.08	Yes	****	<0.0001	C-I
GEP1-CD63 vs. GEP2-CD9/63	64	No	ns	0.0584	C-J
GEP1-CD63 vs. GEP1-CD63/81	53.5	Yes	**	0.005	C-K
GEP1-CD63 vs. GEP2-CD63/81	38.5	No	ns	>0.9999	C-L
GEP1-CD63 vs. GEP1-CD9/63/81	53.5	Yes	**	0.005	C-M
GEP1-CD63 vs. GEP2-CD9/63/81	14.75	No	ns	>0.9999	C-N
GEP2-CD63 vs. GEP1-CD81	50.67	No	ns	0.6267	D-E
GEP2-CD63 vs. GEP2-CD81	30.75	No	ns	>0.9999	D-F
GEP2-CD63 vs. GEP1-CD9/81	32.92	No	ns	>0.9999	D-G
GEP2-CD63 vs. GEP2-CD9/81	24.5	No	ns	>0.9999	D-H
GEP2-CD63 vs. GEP1-CD9/63	88.33	Yes	***	0.0002	D-I
GEP2-CD63 vs. GEP2-CD9/63	66.25	No	ns	0.3562	D-J
GEP2-CD63 vs. GEP1-CD63/81	55.75	No	ns	0.268	D-K
GEP2-CD63 vs. GEP2-CD63/81	40.75	No	ns	>0.9999	D-L
GEP2-CD63 vs. GEP1-CD9/63/81	55.75	No	ns	0.268	D-M
GEP2-CD63 vs. GEP2-CD9/63/81	17	No	ns	>0.9999	D-N
GEP1-CD81 vs. GEP2-CD81	-19.92	No	ns	>0.9999	E-F
GEP1-CD81 vs. GEP1-CD9/81	-17.75	No	ns	>0.9999	E-G
GEP1-CD81 vs. GEP2-CD9/81	-26.17	No	ns	>0.9999	E-H
GEP1-CD81 vs. GEP1-CD9/63	37.67	No	ns	0.4092	E-I
GEP1-CD81 vs. GEP2-CD9/63	15.58	No	ns	>0.9999	E-J
GEP1-CD81 vs. GEP1-CD63/81	5.083	No	ns	>0.9999	E-K
GEP1-CD81 vs. GEP2-CD63/81	-9.917	No	ns	>0.9999	E-L
GEP1-CD81 vs. GEP1-CD9/63/81	5.083	No	ns	>0.9999	E-M
GEP1-CD81 vs. GEP2-CD9/63/81	-33.67	No	ns	>0.9999	E-N
GEP2-CD81 vs. GEP1-CD9/81	2.167	No	ns	>0.9999	F-G
GEP2-CD81 vs. GEP2-CD9/81	-6.25	No	ns	>0.9999	F-H
GEP2-CD81 vs. GEP1-CD9/63	57.58	No	ns	0.194	F-I
GEP2-CD81 vs. GEP2-CD9/63	35.5	No	ns	>0.9999	F-J
GEP2-CD81 vs. GEP1-CD63/81	25	No	ns	>0.9999	F-K
GEP2-CD81 vs. GEP2-CD63/81	10	No	ns	>0.9999	F-L
GEP2-CD81 vs. GEP1-CD9/63/81	25	No	ns	>0.9999	F-M
GEP2-CD81 vs. GEP2-CD9/63/81	-13.75	No	ns	>0.9999	F-N
GEP1-CD9/81 vs. GEP2-CD9/81	-8.417	No	ns	>0.9999	G-H
GEP1-CD9/81 vs. GEP1-CD9/63	55.42	Yes	**	0.0027	G-I
GEP1-CD9/81 vs. GEP2-CD9/63	33.33	No	ns	>0.9999	G-J
GEP1-CD9/81 vs. GEP1-CD63/81	22.83	No	ns	>0.9999	G-K
GEP1-CD9/81 vs. GEP2-CD63/81	7.833	No	ns	>0.9999	G-L
GEP1-CD9/81 vs. GEP1-CD9/63/81	22.83	No	ns	>0.9999	G-M
GEP1-CD9/81 vs. GEP2-CD9/63/81	-15.92	No	ns	>0.9999	G-N
GEP2-CD9/81 vs. GEP1-CD9/63	63.83	No	ns	0.0603	H-I
GEP2-CD9/81 vs. GEP2-CD9/63	41.75	No	ns	>0.9999	H-J
GEP2-CD9/81 vs. GEP1-CD63/81	31.25	No	ns	>0.9999	H-K
GEP2-CD9/81 vs. GEP2-CD63/81	16.25	No	ns	>0.9999	H-L
GEP2-CD9/81 vs. GEP1-CD9/63/81	31.25	No	ns	>0.9999	H-M
GEP2-CD9/81 vs. GEP2-CD9/63/81	-7.5	No	ns	>0.9999	H-N
GEP1-CD9/63 vs. GEP2-CD9/63	-22.08	No	ns	>0.9999	I-J
GEP1-CD9/63 vs. GEP1-CD63/81	-32.58	No	ns	>0.9999	I-K
GEP1-CD9/63 vs. GEP2-CD63/81	-47.58	No	ns	>0.9999	I-L
GEP1-CD9/63 vs. GEP1-CD9/63/81	-32.58	No	ns	>0.9999	I-M
GEP1-CD9/63 vs. GEP2-CD9/63/81	-71.33	Yes	*	0.0129	I-N
GEP2-CD9/63 vs. GEP1-CD63/81	-10.5	No	ns	>0.9999	J-K
GEP2-CD9/63 vs. GEP2-CD63/81	-25.5	No	ns	>0.9999	J-L
GEP2-CD9/63 vs. GEP1-CD9/63/81	-10.5	No	ns	>0.9999	J-M
GEP2-CD9/63 vs. GEP2-CD9/63/81	-49.25	No	ns	>0.9999	J-N
GEP1-CD63/81 vs. GEP2-CD63/81	-15	No	ns	>0.9999	K-L
GEP1-CD63/81 vs. GEP1-CD9/63/81	0	No	ns	>0.9999	K-M
GEP1-CD63/81 vs. GEP2-CD9/63/81	-38.75	No	ns	>0.9999	K-N
GEP2-CD63/81 vs. GEP1-CD9/63/81	15	No	ns	>0.9999	L-M
GEP2-CD63/81 vs. GEP2-CD9/63/81	-23.75	No	ns	>0.9999	L-N
GEP1-CD9/63/81 vs. GEP2-CD9/63/81	-38.75	No	ns	>0.9999	M-N
Test details	Mean rank 1	Mean rank 2	Mean rank diff.	n1	n2	Z
GEP1-CD9 vs. GEP2-CD9	34.33	61.25	-26.92	12	4	1.436
GEP1-CD9 vs. GEP1-CD63	34.33	100	-65.67	12	12	4.953
GEP1-CD9 vs. GEP2-CD63	34.33	102.3	-67.92	12	4	3.622
GEP1-CD9 vs. GEP1-CD81	34.33	51.58	-17.25	12	12	1.301
GEP1-CD9 vs. GEP2-CD81	34.33	71.5	-37.17	12	4	1.982
GEP1-CD9 vs. GEP1-CD9/81	34.33	69.33	-35	12	12	2.64
GEP1-CD9 vs. GEP2-CD9/81	34.33	77.75	-43.42	12	4	2.316
GEP1-CD9 vs. GEP1-CD9/63	34.33	13.92	20.42	12	12	1.54
GEP1-CD9 vs. GEP2-CD9/63	34.33	36	-1.667	12	4	0.08889
GEP1-CD9 vs. GEP1-CD63/81	34.33	46.5	-12.17	12	12	0.9177
GEP1-CD9 vs. GEP2-CD63/81	34.33	61.5	-27.17	12	4	1.449
GEP1-CD9 vs. GEP1-CD9/63/81	34.33	46.5	-12.17	12	12	0.9177
GEP1-CD9 vs. GEP2-CD9/63/81	34.33	85.25	-50.92	12	4	2.716
GEP2-CD9 vs. GEP1-CD63	61.25	100	-38.75	4	12	2.067
GEP2-CD9 vs. GEP2-CD63	61.25	102.3	-41	4	4	1.785
GEP2-CD9 vs. GEP1-CD81	61.25	51.58	9.667	4	12	0.5156
GEP2-CD9 vs. GEP2-CD81	61.25	71.5	-10.25	4	4	0.4464
GEP2-CD9 vs. GEP1-CD9/81	61.25	69.33	-8.083	4	12	0.4311
GEP2-CD9 vs. GEP2-CD9/81	61.25	77.75	-16.5	4	4	0.7185
GEP2-CD9 vs. GEP1-CD9/63	61.25	13.92	47.33	4	12	2.524
GEP2-CD9 vs. GEP2-CD9/63	61.25	36	25.25	4	4	1.1
GEP2-CD9 vs. GEP1-CD63/81	61.25	46.5	14.75	4	12	0.7867
GEP2-CD9 vs. GEP2-CD63/81	61.25	61.5	-0.25	4	4	0.01089
GEP2-CD9 vs. GEP1-CD9/63/81	61.25	46.5	14.75	4	12	0.7867
GEP2-CD9 vs. GEP2-CD9/63/81	61.25	85.25	-24	4	4	1.045
GEP1-CD63 vs. GEP2-CD63	100	102.3	-2.25	12	4	0.12
GEP1-CD63 vs. GEP1-CD81	100	51.58	48.42	12	12	3.652
GEP1-CD63 vs. GEP2-CD81	100	71.5	28.5	12	4	1.52
GEP1-CD63 vs. GEP1-CD9/81	100	69.33	30.67	12	12	2.313
GEP1-CD63 vs. GEP2-CD9/81	100	77.75	22.25	12	4	1.187
GEP1-CD63 vs. GEP1-CD9/63	100	13.92	86.08	12	12	6.493
GEP1-CD63 vs. GEP2-CD9/63	100	36	64	12	4	3.413
GEP1-CD63 vs. GEP1-CD63/81	100	46.5	53.5	12	12	4.035
GEP1-CD63 vs. GEP2-CD63/81	100	61.5	38.5	12	4	2.053
GEP1-CD63 vs. GEP1-CD9/63/81	100	46.5	53.5	12	12	4.035
GEP1-CD63 vs. GEP2-CD9/63/81	100	85.25	14.75	12	4	0.7867
GEP2-CD63 vs. GEP1-CD81	102.3	51.58	50.67	4	12	2.702
GEP2-CD63 vs. GEP2-CD81	102.3	71.5	30.75	4	4	1.339
GEP2-CD63 vs. GEP1-CD9/81	102.3	69.33	32.92	4	12	1.756
GEP2-CD63 vs. GEP2-CD9/81	102.3	77.75	24.5	4	4	1.067
GEP2-CD63 vs. GEP1-CD9/63	102.3	13.92	88.33	4	12	4.711
GEP2-CD63 vs. GEP2-CD9/63	102.3	36	66.25	4	4	2.885
GEP2-CD63 vs. GEP1-CD63/81	102.3	46.5	55.75	4	12	2.973
GEP2-CD63 vs. GEP2-CD63/81	102.3	61.5	40.75	4	4	1.775
GEP2-CD63 vs. GEP1-CD9/63/81	102.3	46.5	55.75	4	12	2.973
GEP2-CD63 vs. GEP2-CD9/63/81	102.3	85.25	17	4	4	0.7403
GEP1-CD81 vs. GEP2-CD81	51.58	71.5	-19.92	12	4	1.062
GEP1-CD81 vs. GEP1-CD9/81	51.58	69.33	-17.75	12	12	1.339
GEP1-CD81 vs. GEP2-CD9/81	51.58	77.75	-26.17	12	4	1.396
GEP1-CD81 vs. GEP1-CD9/63	51.58	13.92	37.67	12	12	2.841
GEP1-CD81 vs. GEP2-CD9/63	51.58	36	15.58	12	4	0.8311
GEP1-CD81 vs. GEP1-CD63/81	51.58	46.5	5.083	12	12	0.3834
GEP1-CD81 vs. GEP2-CD63/81	51.58	61.5	-9.917	12	4	0.5289
GEP1-CD81 vs. GEP1-CD9/63/81	51.58	46.5	5.083	12	12	0.3834
GEP1-CD81 vs. GEP2-CD9/63/81	51.58	85.25	-33.67	12	4	1.796
GEP2-CD81 vs. GEP1-CD9/81	71.5	69.33	2.167	4	12	0.1156
GEP2-CD81 vs. GEP2-CD9/81	71.5	77.75	-6.25	4	4	0.2722
GEP2-CD81 vs. GEP1-CD9/63	71.5	13.92	57.58	4	12	3.071
GEP2-CD81 vs. GEP2-CD9/63	71.5	36	35.5	4	4	1.546
GEP2-CD81 vs. GEP1-CD63/81	71.5	46.5	25	4	12	1.333
GEP2-CD81 vs. GEP2-CD63/81	71.5	61.5	10	4	4	0.4355
GEP2-CD81 vs. GEP1-CD9/63/81	71.5	46.5	25	4	12	1.333
GEP2-CD81 vs. GEP2-CD9/63/81	71.5	85.25	-13.75	4	4	0.5988
GEP1-CD9/81 vs. GEP2-CD9/81	69.33	77.75	-8.417	12	4	0.4489
GEP1-CD9/81 vs. GEP1-CD9/63	69.33	13.92	55.42	12	12	4.18
GEP1-CD9/81 vs. GEP2-CD9/63	69.33	36	33.33	12	4	1.778
GEP1-CD9/81 vs. GEP1-CD63/81	69.33	46.5	22.83	12	12	1.722
GEP1-CD9/81 vs. GEP2-CD63/81	69.33	61.5	7.833	12	4	0.4178
GEP1-CD9/81 vs. GEP1-CD9/63/81	69.33	46.5	22.83	12	12	1.722
GEP1-CD9/81 vs. GEP2-CD9/63/81	69.33	85.25	-15.92	12	4	0.8489
GEP2-CD9/81 vs. GEP1-CD9/63	77.75	13.92	63.83	4	12	3.404
GEP2-CD9/81 vs. GEP2-CD9/63	77.75	36	41.75	4	4	1.818
GEP2-CD9/81 vs. GEP1-CD63/81	77.75	46.5	31.25	4	12	1.667
GEP2-CD9/81 vs. GEP2-CD63/81	77.75	61.5	16.25	4	4	0.7076
GEP2-CD9/81 vs. GEP1-CD9/63/81	77.75	46.5	31.25	4	12	1.667
GEP2-CD9/81 vs. GEP2-CD9/63/81	77.75	85.25	-7.5	4	4	0.3266
GEP1-CD9/63 vs. GEP2-CD9/63	13.92	36	-22.08	12	4	1.178
GEP1-CD9/63 vs. GEP1-CD63/81	13.92	46.5	-32.58	12	12	2.458
GEP1-CD9/63 vs. GEP2-CD63/81	13.92	61.5	-47.58	12	4	2.538
GEP1-CD9/63 vs. GEP1-CD9/63/81	13.92	46.5	-32.58	12	12	2.458
GEP1-CD9/63 vs. GEP2-CD9/63/81	13.92	85.25	-71.33	12	4	3.804
GEP2-CD9/63 vs. GEP1-CD63/81	36	46.5	-10.5	4	12	0.56
GEP2-CD9/63 vs. GEP2-CD63/81	36	61.5	-25.5	4	4	1.11
GEP2-CD9/63 vs. GEP1-CD9/63/81	36	46.5	-10.5	4	12	0.56
GEP2-CD9/63 vs. GEP2-CD9/63/81	36	85.25	-49.25	4	4	2.145
GEP1-CD63/81 vs. GEP2-CD63/81	46.5	61.5	-15	12	4	0.8
GEP1-CD63/81 vs. GEP1-CD9/63/81	46.5	46.5	0	12	12	0
GEP1-CD63/81 vs. GEP2-CD9/63/81	46.5	85.25	-38.75	12	4	2.067
GEP2-CD63/81 vs. GEP1-CD9/63/81	61.5	46.5	15	4	12	0.8
GEP2-CD63/81 vs. GEP2-CD9/63/81	61.5	85.25	-23.75	4	4	1.034
GEP1-CD9/63/81 vs. GEP2-CD9/63/81	46.5	85.25	-38.75	12	4	2.067

## Sheet: Fig A3D ANOVA results location
Table Analyzed	Data 2
Kruskal-Wallis test
P value	<0.0001
Exact or approximate P value?	Approximate
P value summary	****
Do the medians vary signif. (P < 0.05)?	Yes
Number of groups	14
Kruskal-Wallis statistic	71.37
Data summary
Number of treatments (columns)	14
Number of values (total)	133

## Sheet: Fig A3D multiple test location
Number of families	1
Number of comparisons per family	91
Alpha	0.05
Dunn's multiple comparisons test	Mean rank diff.	Significant?	Summary	Adjusted P Value
Posterior-CD9 vs. Anterior-CD9	-17.91	No	ns	>0.9999	A-B
Posterior-CD9 vs. Posterior-CD63	-70.95	Yes	**	0.0014	A-C
Posterior-CD9 vs. Anterior-CD63	-75.73	Yes	**	0.0021	A-D
Posterior-CD9 vs. Posterior-CD81	-12.5	No	ns	>0.9999	A-E
Posterior-CD9 vs. Anterior-CD81	-30.73	No	ns	>0.9999	A-F
Posterior-CD9 vs. Posterior-CD9/81	-43.5	No	ns	0.7386	A-G
Posterior-CD9 vs. Anterior-CD9/81	-31.98	No	ns	>0.9999	A-H
Posterior-CD9 vs. Posterior-CD9/63	26.86	No	ns	>0.9999	A-I
Posterior-CD9 vs. Anterior-CD9/63	18.27	No	ns	>0.9999	A-J
Posterior-CD9 vs. Posterior-CD63/81	-2.682	No	ns	>0.9999	A-K
Posterior-CD9 vs. Anterior-CD63/81	-23.35	No	ns	>0.9999	A-L
Posterior-CD9 vs. Posterior-CD9/63/81	-17.68	No	ns	>0.9999	A-M
Posterior-CD9 vs. Anterior-CD9/63/81	-25.85	No	ns	>0.9999	A-N
Anterior-CD9 vs. Posterior-CD63	-53.04	No	ns	0.2782	B-C
Anterior-CD9 vs. Anterior-CD63	-57.81	No	ns	0.2454	B-D
Anterior-CD9 vs. Posterior-CD81	5.415	No	ns	>0.9999	B-E
Anterior-CD9 vs. Anterior-CD81	-12.81	No	ns	>0.9999	B-F
Anterior-CD9 vs. Posterior-CD9/81	-25.59	No	ns	>0.9999	B-G
Anterior-CD9 vs. Anterior-CD9/81	-14.06	No	ns	>0.9999	B-H
Anterior-CD9 vs. Posterior-CD9/63	44.78	No	ns	>0.9999	B-I
Anterior-CD9 vs. Anterior-CD9/63	36.19	No	ns	>0.9999	B-J
Anterior-CD9 vs. Posterior-CD63/81	15.23	No	ns	>0.9999	B-K
Anterior-CD9 vs. Anterior-CD63/81	-5.438	No	ns	>0.9999	B-L
Anterior-CD9 vs. Posterior-CD9/63/81	0.233	No	ns	>0.9999	B-M
Anterior-CD9 vs. Anterior-CD9/63/81	-7.938	No	ns	>0.9999	B-N
Posterior-CD63 vs. Anterior-CD63	-4.773	No	ns	>0.9999	C-D
Posterior-CD63 vs. Posterior-CD81	58.45	Yes	*	0.0341	C-E
Posterior-CD63 vs. Anterior-CD81	40.23	No	ns	>0.9999	C-F
Posterior-CD63 vs. Posterior-CD9/81	27.45	No	ns	>0.9999	C-G
Posterior-CD63 vs. Anterior-CD9/81	38.98	No	ns	>0.9999	C-H
Posterior-CD63 vs. Posterior-CD9/63	97.82	Yes	****	<0.0001	C-I
Posterior-CD63 vs. Anterior-CD9/63	89.23	Yes	****	<0.0001	C-J
Posterior-CD63 vs. Posterior-CD63/81	68.27	Yes	**	0.003	C-K
Posterior-CD63 vs. Anterior-CD63/81	47.6	No	ns	0.7146	C-L
Posterior-CD63 vs. Posterior-CD9/63/81	53.27	No	ns	0.108	C-M
Posterior-CD63 vs. Anterior-CD9/63/81	45.1	No	ns	>0.9999	C-N
Anterior-CD63 vs. Posterior-CD81	63.23	Yes	*	0.0377	D-E
Anterior-CD63 vs. Anterior-CD81	45	No	ns	>0.9999	D-F
Anterior-CD63 vs. Posterior-CD9/81	32.23	No	ns	>0.9999	D-G
Anterior-CD63 vs. Anterior-CD9/81	43.75	No	ns	>0.9999	D-H
Anterior-CD63 vs. Posterior-CD9/63	102.6	Yes	****	<0.0001	D-I
Anterior-CD63 vs. Anterior-CD9/63	94	Yes	****	<0.0001	D-J
Anterior-CD63 vs. Posterior-CD63/81	73.05	Yes	**	0.0041	D-K
Anterior-CD63 vs. Anterior-CD63/81	52.38	No	ns	0.5975	D-L
Anterior-CD63 vs. Posterior-CD9/63/81	58.05	No	ns	0.1082	D-M
Anterior-CD63 vs. Anterior-CD9/63/81	49.88	No	ns	0.8775	D-N
Posterior-CD81 vs. Anterior-CD81	-18.23	No	ns	>0.9999	E-F
Posterior-CD81 vs. Posterior-CD9/81	-31	No	ns	>0.9999	E-G
Posterior-CD81 vs. Anterior-CD9/81	-19.48	No	ns	>0.9999	E-H
Posterior-CD81 vs. Posterior-CD9/63	39.36	No	ns	>0.9999	E-I
Posterior-CD81 vs. Anterior-CD9/63	30.77	No	ns	>0.9999	E-J
Posterior-CD81 vs. Posterior-CD63/81	9.818	No	ns	>0.9999	E-K
Posterior-CD81 vs. Anterior-CD63/81	-10.85	No	ns	>0.9999	E-L
Posterior-CD81 vs. Posterior-CD9/63/81	-5.182	No	ns	>0.9999	E-M
Posterior-CD81 vs. Anterior-CD9/63/81	-13.35	No	ns	>0.9999	E-N
Anterior-CD81 vs. Posterior-CD9/81	-12.77	No	ns	>0.9999	F-G
Anterior-CD81 vs. Anterior-CD9/81	-1.25	No	ns	>0.9999	F-H
Anterior-CD81 vs. Posterior-CD9/63	57.59	No	ns	0.1182	F-I
Anterior-CD81 vs. Anterior-CD9/63	49	No	ns	>0.9999	F-J
Anterior-CD81 vs. Posterior-CD63/81	28.05	No	ns	>0.9999	F-K
Anterior-CD81 vs. Anterior-CD63/81	7.375	No	ns	>0.9999	F-L
Anterior-CD81 vs. Posterior-CD9/63/81	13.05	No	ns	>0.9999	F-M
Anterior-CD81 vs. Anterior-CD9/63/81	4.875	No	ns	>0.9999	F-N
Posterior-CD9/81 vs. Anterior-CD9/81	11.52	No	ns	>0.9999	G-H
Posterior-CD9/81 vs. Posterior-CD9/63	70.36	Yes	**	0.0017	G-I
Posterior-CD9/81 vs. Anterior-CD9/63	61.77	No	ns	0.0511	G-J
Posterior-CD9/81 vs. Posterior-CD63/81	40.82	No	ns	>0.9999	G-K
Posterior-CD9/81 vs. Anterior-CD63/81	20.15	No	ns	>0.9999	G-L
Posterior-CD9/81 vs. Posterior-CD9/63/81	25.82	No	ns	>0.9999	G-M
Posterior-CD9/81 vs. Anterior-CD9/63/81	17.65	No	ns	>0.9999	G-N
Anterior-CD9/81 vs. Posterior-CD9/63	58.84	No	ns	0.0925	H-I
Anterior-CD9/81 vs. Anterior-CD9/63	50.25	No	ns	0.8292	H-J
Anterior-CD9/81 vs. Posterior-CD63/81	29.3	No	ns	>0.9999	H-K
Anterior-CD9/81 vs. Anterior-CD63/81	8.625	No	ns	>0.9999	H-L
Anterior-CD9/81 vs. Posterior-CD9/63/81	14.3	No	ns	>0.9999	H-M
Anterior-CD9/81 vs. Anterior-CD9/63/81	6.125	No	ns	>0.9999	H-N
Posterior-CD9/63 vs. Anterior-CD9/63	-8.591	No	ns	>0.9999	I-J
Posterior-CD9/63 vs. Posterior-CD63/81	-29.55	No	ns	>0.9999	I-K
Posterior-CD9/63 vs. Anterior-CD63/81	-50.22	No	ns	0.4589	I-L
Posterior-CD9/63 vs. Posterior-CD9/63/81	-44.55	No	ns	0.6108	I-M
Posterior-CD9/63 vs. Anterior-CD9/63/81	-52.72	No	ns	0.295	I-N
Anterior-CD9/63 vs. Posterior-CD63/81	-20.95	No	ns	>0.9999	J-K
Anterior-CD9/63 vs. Anterior-CD63/81	-41.63	No	ns	>0.9999	J-L
Anterior-CD9/63 vs. Posterior-CD9/63/81	-35.95	No	ns	>0.9999	J-M
Anterior-CD9/63 vs. Anterior-CD9/63/81	-44.13	No	ns	>0.9999	J-N
Posterior-CD63/81 vs. Anterior-CD63/81	-20.67	No	ns	>0.9999	K-L
Posterior-CD63/81 vs. Posterior-CD9/63/81	-15	No	ns	>0.9999	K-M
Posterior-CD63/81 vs. Anterior-CD9/63/81	-23.17	No	ns	>0.9999	K-N
Anterior-CD63/81 vs. Posterior-CD9/63/81	5.67	No	ns	>0.9999	L-M
Anterior-CD63/81 vs. Anterior-CD9/63/81	-2.5	No	ns	>0.9999	L-N
Posterior-CD9/63/81 vs. Anterior-CD9/63/81	-8.17	No	ns	>0.9999	M-N
Test details	Mean rank 1	Mean rank 2	Mean rank diff.	n1	n2	Z
Posterior-CD9 vs. Anterior-CD9	45.77	63.69	-17.91	11	8	1
Posterior-CD9 vs. Posterior-CD63	45.77	116.7	-70.95	11	11	4.318
Posterior-CD9 vs. Anterior-CD63	45.77	121.5	-75.73	11	8	4.229
Posterior-CD9 vs. Posterior-CD81	45.77	58.27	-12.5	11	11	0.7607
Posterior-CD9 vs. Anterior-CD81	45.77	76.5	-30.73	11	8	1.716
Posterior-CD9 vs. Posterior-CD9/81	45.77	89.27	-43.5	11	11	2.647
Posterior-CD9 vs. Anterior-CD9/81	45.77	77.75	-31.98	11	8	1.786
Posterior-CD9 vs. Posterior-CD9/63	45.77	18.91	26.86	11	11	1.635
Posterior-CD9 vs. Anterior-CD9/63	45.77	27.5	18.27	11	8	1.02
Posterior-CD9 vs. Posterior-CD63/81	45.77	48.45	-2.682	11	11	0.1632
Posterior-CD9 vs. Anterior-CD63/81	45.77	69.13	-23.35	11	8	1.304
Posterior-CD9 vs. Posterior-CD9/63/81	45.77	63.45	-17.68	11	11	1.076
Posterior-CD9 vs. Anterior-CD9/63/81	45.77	71.63	-25.85	11	8	1.444
Anterior-CD9 vs. Posterior-CD63	63.69	116.7	-53.04	8	11	2.962
Anterior-CD9 vs. Anterior-CD63	63.69	121.5	-57.81	8	8	3
Anterior-CD9 vs. Posterior-CD81	63.69	58.27	5.415	8	11	0.3024
Anterior-CD9 vs. Anterior-CD81	63.69	76.5	-12.81	8	8	0.6649
Anterior-CD9 vs. Posterior-CD9/81	63.69	89.27	-25.59	8	11	1.429
Anterior-CD9 vs. Anterior-CD9/81	63.69	77.75	-14.06	8	8	0.7298
Anterior-CD9 vs. Posterior-CD9/63	63.69	18.91	44.78	8	11	2.501
Anterior-CD9 vs. Anterior-CD9/63	63.69	27.5	36.19	8	8	1.878
Anterior-CD9 vs. Posterior-CD63/81	63.69	48.45	15.23	8	11	0.8507
Anterior-CD9 vs. Anterior-CD63/81	63.69	69.13	-5.438	8	8	0.2822
Anterior-CD9 vs. Posterior-CD9/63/81	63.69	63.45	0.233	8	11	0.01301
Anterior-CD9 vs. Anterior-CD9/63/81	63.69	71.63	-7.938	8	8	0.4119
Posterior-CD63 vs. Anterior-CD63	116.7	121.5	-4.773	11	8	0.2665
Posterior-CD63 vs. Posterior-CD81	116.7	58.27	58.45	11	11	3.557
Posterior-CD63 vs. Anterior-CD81	116.7	76.5	40.23	11	8	2.246
Posterior-CD63 vs. Posterior-CD9/81	116.7	89.27	27.45	11	11	1.671
Posterior-CD63 vs. Anterior-CD9/81	116.7	77.75	38.98	11	8	2.177
Posterior-CD63 vs. Posterior-CD9/63	116.7	18.91	97.82	11	11	5.953
Posterior-CD63 vs. Anterior-CD9/63	116.7	27.5	89.23	11	8	4.983
Posterior-CD63 vs. Posterior-CD63/81	116.7	48.45	68.27	11	11	4.155
Posterior-CD63 vs. Anterior-CD63/81	116.7	69.13	47.6	11	8	2.658
Posterior-CD63 vs. Posterior-CD9/63/81	116.7	63.45	53.27	11	11	3.242
Posterior-CD63 vs. Anterior-CD9/63/81	116.7	71.63	45.1	11	8	2.519
Anterior-CD63 vs. Posterior-CD81	121.5	58.27	63.23	8	11	3.531
Anterior-CD63 vs. Anterior-CD81	121.5	76.5	45	8	8	2.335
Anterior-CD63 vs. Posterior-CD9/81	121.5	89.27	32.23	8	11	1.8
Anterior-CD63 vs. Anterior-CD9/81	121.5	77.75	43.75	8	8	2.271
Anterior-CD63 vs. Posterior-CD9/63	121.5	18.91	102.6	8	11	5.729
Anterior-CD63 vs. Anterior-CD9/63	121.5	27.5	94	8	8	4.878
Anterior-CD63 vs. Posterior-CD63/81	121.5	48.45	73.05	8	11	4.079
Anterior-CD63 vs. Anterior-CD63/81	121.5	69.13	52.38	8	8	2.718
Anterior-CD63 vs. Posterior-CD9/63/81	121.5	63.45	58.05	8	11	3.242
Anterior-CD63 vs. Anterior-CD9/63/81	121.5	71.63	49.88	8	8	2.588
Posterior-CD81 vs. Anterior-CD81	58.27	76.5	-18.23	11	8	1.018
Posterior-CD81 vs. Posterior-CD9/81	58.27	89.27	-31	11	11	1.887
Posterior-CD81 vs. Anterior-CD9/81	58.27	77.75	-19.48	11	8	1.088
Posterior-CD81 vs. Posterior-CD9/63	58.27	18.91	39.36	11	11	2.395
Posterior-CD81 vs. Anterior-CD9/63	58.27	27.5	30.77	11	8	1.718
Posterior-CD81 vs. Posterior-CD63/81	58.27	48.45	9.818	11	11	0.5975
Posterior-CD81 vs. Anterior-CD63/81	58.27	69.13	-10.85	11	8	0.606
Posterior-CD81 vs. Posterior-CD9/63/81	58.27	63.45	-5.182	11	11	0.3153
Posterior-CD81 vs. Anterior-CD9/63/81	58.27	71.63	-13.35	11	8	0.7456
Anterior-CD81 vs. Posterior-CD9/81	76.5	89.27	-12.77	8	11	0.7133
Anterior-CD81 vs. Anterior-CD9/81	76.5	77.75	-1.25	8	8	0.06487
Anterior-CD81 vs. Posterior-CD9/63	76.5	18.91	57.59	8	11	3.216
Anterior-CD81 vs. Anterior-CD9/63	76.5	27.5	49	8	8	2.543
Anterior-CD81 vs. Posterior-CD63/81	76.5	48.45	28.05	8	11	1.566
Anterior-CD81 vs. Anterior-CD63/81	76.5	69.13	7.375	8	8	0.3827
Anterior-CD81 vs. Posterior-CD9/63/81	76.5	63.45	13.05	8	11	0.7285
Anterior-CD81 vs. Anterior-CD9/63/81	76.5	71.63	4.875	8	8	0.253
Posterior-CD9/81 vs. Anterior-CD9/81	89.27	77.75	11.52	11	8	0.6435
Posterior-CD9/81 vs. Posterior-CD9/63	89.27	18.91	70.36	11	11	4.282
Posterior-CD9/81 vs. Anterior-CD9/63	89.27	27.5	61.77	11	8	3.45
Posterior-CD9/81 vs. Posterior-CD63/81	89.27	48.45	40.82	11	11	2.484
Posterior-CD9/81 vs. Anterior-CD63/81	89.27	69.13	20.15	11	8	1.125
Posterior-CD9/81 vs. Posterior-CD9/63/81	89.27	63.45	25.82	11	11	1.571
Posterior-CD9/81 vs. Anterior-CD9/63/81	89.27	71.63	17.65	11	8	0.9855
Anterior-CD9/81 vs. Posterior-CD9/63	77.75	18.91	58.84	8	11	3.286
Anterior-CD9/81 vs. Anterior-CD9/63	77.75	27.5	50.25	8	8	2.608
Anterior-CD9/81 vs. Posterior-CD63/81	77.75	48.45	29.3	8	11	1.636
Anterior-CD9/81 vs. Anterior-CD63/81	77.75	69.13	8.625	8	8	0.4476
Anterior-CD9/81 vs. Posterior-CD9/63/81	77.75	63.45	14.3	8	11	0.7983
Anterior-CD9/81 vs. Anterior-CD9/63/81	77.75	71.63	6.125	8	8	0.3179
Posterior-CD9/63 vs. Anterior-CD9/63	18.91	27.5	-8.591	11	8	0.4798
Posterior-CD9/63 vs. Posterior-CD63/81	18.91	48.45	-29.55	11	11	1.798
Posterior-CD9/63 vs. Anterior-CD63/81	18.91	69.13	-50.22	11	8	2.804
Posterior-CD9/63 vs. Posterior-CD9/63/81	18.91	63.45	-44.55	11	11	2.711
Posterior-CD9/63 vs. Anterior-CD9/63/81	18.91	71.63	-52.72	11	8	2.944
Anterior-CD9/63 vs. Posterior-CD63/81	27.5	48.45	-20.95	8	11	1.17
Anterior-CD9/63 vs. Anterior-CD63/81	27.5	69.13	-41.63	8	8	2.16
Anterior-CD9/63 vs. Posterior-CD9/63/81	27.5	63.45	-35.95	8	11	2.008
Anterior-CD9/63 vs. Anterior-CD9/63/81	27.5	71.63	-44.13	8	8	2.29
Posterior-CD63/81 vs. Anterior-CD63/81	48.45	69.13	-20.67	11	8	1.154
Posterior-CD63/81 vs. Posterior-CD9/63/81	48.45	63.45	-15	11	11	0.9128
Posterior-CD63/81 vs. Anterior-CD9/63/81	48.45	71.63	-23.17	11	8	1.294
Anterior-CD63/81 vs. Posterior-CD9/63/81	69.13	63.45	5.67	8	11	0.3167
Anterior-CD63/81 vs. Anterior-CD9/63/81	69.13	71.63	-2.5	8	8	0.1297
Posterior-CD9/63/81 vs. Anterior-CD9/63/81	63.45	71.63	-8.17	11	8	0.4563
